# Supplementary material for: ACE-inhibition induces a cardioprotective transcriptional response in the metabolic syndrome heart
Source: Sci Rep. 2018 Nov 1;8:16169. doi: 10.1038/s41598-018-34547-9 (PMC6212468; doi:10.1038/s41598-018-34547-9)
Supplement: Supplementary file 2 — Supplementary Table S1 [file 41598_2018_34547_MOESM2_ESM.xls]

## Sheet: Sheet0
Canonical Pathways	-log(p-value)	Ratio	z-score	Molecules
LXR/RXR Activation	6.88E00	9.09E-02	0.333	IL33,SCD,IL1RN,ITIH4,APOA2,MYLIP,SERPINA1,ABCG1,ABCA1,RBP4,APOD
Acute Phase Response Signaling	6.27E00	7.1E-02	2.333	IL33,FOS,HP,FN1,PTPN11,IL1RN,ITIH4,APOA2,SERPINA3,SERPINA1,SERPINE1,RBP4
FXR/RXR Activation	5.76E00	7.94E-02	NaN	IL33,PPARA,IL1RN,ITIH4,APOA2,CREBBP,SERPINA1,PPARGC1A,RBP4,APOD
LPS/IL-1 Mediated Inhibition of RXR Function	5.06E00	5.43E-02	-2.449	IL33,PPARA,ABCB1,IL1RN,PPARGC1B,ABCG1,CYP2B6,NDST1,GSTP1,ABCA1,GSTO1,PPARGC1A
PXR/RXR Activation	5.02E00	1.06E-01	NaN	PPARA,ABCB1,SCD,FOXO3,PRKAR2A,CYP2B6,PPARGC1A
Glucocorticoid Receptor Signaling	4.12E00	4.36E-02	NaN	FOS,POU2F1,NCOA2,IL1RN,Hspa1b,CDKN1A,FOXO3,CREBBP,HSPA1A/HSPA1B,PCK1,SERPINE1,FKBP5
Atherosclerosis Signaling	4.07E00	6.45E-02	NaN	IL33,PLA2G2D,IL1RN,APOA2,SERPINA1,GLG1,RBP4,APOD
Molecular Mechanisms of Cancer	3.54E00	3.56E-02	NaN	CREBBP,PTCH1,PRKAR2A,BMPR2,BMP10,ADCY9,FOS,CBL,FZD4,PTPN11,CDKN1A,HIPK2,FNBP1
Oleate Biosynthesis II (Animals)	3.42E00	2.31E-01	NaN	SCD,Scd2,Scd4
TR/RXR Activation	3.39E00	7.06E-02	NaN	KLF9,HP,NCOA2,UCP1,PCK1,PPARGC1A
PPAR Signaling	3.18E00	6.45E-02	0.816	IL33,PPARA,FOS,IL1RN,CREBBP,PPARGC1A
Cardiac β-adrenergic Signaling	3.09E00	5.26E-02	2.000	ADCY9,AKAP13,GNB3,PDE7B,PDE3A,PRKAR2A,SLC8A1
IGF-1 Signaling	3.08E00	6.19E-02	0.000	FOS,NOV,PTPN11,FOXO3,PRKAR2A,CYR61
PPARα/RXRα Activation	3.02E00	4.52E-02	0.816	PPARA,ADCY9,APOA2,CREBBP,PRKAR2A,BMPR2,ABCA1,PPARGC1A
Production of Nitric Oxide and Reactive Oxygen Species in Macrophages	2.98E00	4.44E-02	2.121	PPARA,FOS,APOA2,CREBBP,SERPINA1,FNBP1,RBP4,APOD
eNOS Signaling	2.92E00	4.93E-02	2.000	ADCY9,AQP7,Hspa1b,HSPA1A/HSPA1B,PRKAR2A,AQP8,AQP4
Clathrin-mediated Endocytosis Signaling	2.9E00	4.32E-02	NaN	CBL,STON2,APOA2,AMPH,SERPINA1,UBC,RBP4,APOD
Agranulocyte Adhesion and Diapedesis	2.84E00	4.23E-02	NaN	IL33,FN1,IL1RN,CXCL14,CCL24,MYH11,Cxcl9,GLG1
RAR Activation	2.83E00	4.21E-02	NaN	ADCY9,FOS,PNRC1,CREBBP,PRKAR2A,ZBTB16,PPARGC1A,RBP4
Toll-like Receptor Signaling	2.82E00	6.76E-02	NaN	IL33,PPARA,FOS,IL1RN,UBC
Corticotropin Releasing Hormone Signaling	2.78E00	5.41E-02	0.000	ADCY9,FOS,PTCH1,CREBBP,PRKAR2A,NR4A1
IL-6 Signaling	2.68E00	5.17E-02	0.000	IL33,ABCB1,FOS,PTPN11,IL1RN,HSPB1
Protein Ubiquitination Pathway	2.59E00	3.53E-02	NaN	CRYAB,DNAJC5,CBL,USP32,HLA-A,HSPA1A/HSPA1B,SMURF2,UBC,HSPB1
TGF-β Signaling	2.51E00	5.75E-02	0.000	FOS,CREBBP,BMPR2,SMURF2,SERPINE1
Role of Osteoblasts, Osteoclasts and Chondrocytes in Rheumatoid Arthritis	2.44E00	3.65E-02	NaN	IL33,FOS,SPP1,CBL,FZD4,IL1RN,BMPR2,BMP10
Granulocyte Adhesion and Diapedesis	2.38E00	3.95E-02	NaN	IL33,IL1RN,CXCL14,CCL24,Cxcl9,GLG1,HSPB1
Relaxin Signaling	2.35E00	4.44E-02	0.000	ADCY9,FOS,GNB3,PDE7B,PDE3A,PRKAR2A
NRF2-mediated Oxidative Stress Response	2.35E00	3.89E-02	NaN	AKR7A2,FOS,DNAJC5,CREBBP,FKBP5,GSTP1,GSTO1
Mouse Embryonic Stem Cell Pluripotency	2.34E00	5.26E-02	1.342	FZD4,PTPN11,CREBBP,BMPR2,DVL3
Huntington's Disease Signaling	2.33E00	3.49E-02	NaN	GNB3,DNAJC5,HDAC4,Hspa1b,PENK,CREBBP,HSPA1A/HSPA1B,UBC
Aryl Hydrocarbon Receptor Signaling	2.28E00	4.29E-02	NaN	FOS,NCOA2,CDKN1A,GSTP1,GSTO1,HSPB1
ERK5 Signaling	2.25E00	6.35E-02	0.000	FOS,PTPN11,FOXO3,CREBBP
Renal Cell Carcinoma Signaling	2.06E00	5.63E-02	NaN	FOS,PTPN11,CREBBP,UBC
Basal Cell Carcinoma Signaling	2.04E00	5.56E-02	NaN	FZD4,PTCH1,DVL3,BMP10
Leptin Signaling in Obesity	2E00	5.41E-02	NaN	ADCY9,PTPN11,PDE3A,PRKAR2A
Hepatic Cholestasis	1.99E00	3.73E-02	NaN	IL33,PPARA,ABCB1,ADCY9,IL1RN,PRKAR2A
Neuroprotective Role of THOP1 in Alzheimer's Disease	1.98E00	7.5E-02	NaN	HLA-A,PRKAR2A,SERPINA3
p38 MAPK Signaling	1.97E00	4.27E-02	0.447	IL33,PLA2G2D,IL1RN,CREBBP,HSPB1
BMP signaling pathway	1.96E00	5.26E-02	2.000	CREBBP,PRKAR2A,BMPR2,BMP10
P2Y Purigenic Receptor Signaling Pathway	1.94E00	4.2E-02	0.447	ADCY9,FOS,GNB3,CREBBP,PRKAR2A
HMGB1 Signaling	1.93E00	4.17E-02	1.000	Kat6b,FOS,KAT6A,SERPINE1,FNBP1
Gustation Pathway	1.91E00	4.13E-02	NaN	ADCY9,GNB3,PDE7B,PDE3A,PRKAR2A
cAMP-mediated signaling	1.9E00	3.2E-02	1.633	ADCY9,AKAP13,PDE7B,PDE3A,CREBBP,PRKAR2A,ADORA1
Wnt/β-catenin Signaling	1.9E00	3.55E-02	1.342	FZD4,CREBBP,BMPR2,DVL3,BCL9,UBC
Xenobiotic Metabolism Signaling	1.89E00	2.93E-02	NaN	ABCB1,HDAC4,CREBBP,CYP2B6,NDST1,GSTP1,GSTO1,PPARGC1A
Protein Kinase A Signaling	1.89E00	2.59E-02	0.707	ADCY9,AKAP13,Ptprd,GNB3,PDE7B,PTPN11,PDE3A,PTCH1,CREBBP,PRKAR2A
Melanocyte Development and Pigmentation Signaling	1.82E00	4.76E-02	1.000	ADCY9,PTPN11,CREBBP,PRKAR2A
GNRH Signaling	1.8E00	3.88E-02	0.447	ADCY9,FOS,EGR1,CREBBP,PRKAR2A
Hereditary Breast Cancer Signaling	1.8E00	3.88E-02	NaN	HDAC4,WEE1,CDKN1A,CREBBP,UBC
Calcium Signaling	1.79E00	3.37E-02	NaN	HDAC4,CREBBP,PRKAR2A,MYH11,SLC8A1,Tpm2
Graft-versus-Host Disease Signaling	1.77E00	6.25E-02	NaN	IL33,HLA-A,IL1RN
α-Adrenergic Signaling	1.77E00	4.6E-02	NaN	ADCY9,GNB3,PRKAR2A,SLC8A1
IL-12 Signaling and Production in Macrophages	1.75E00	3.76E-02	NaN	FOS,APOA2,SERPINA1,RBP4,APOD
Cell Cycle: G2/M DNA Damage Checkpoint Regulation	1.74E00	6.12E-02	NaN	WEE1,CDKN1A,HIPK2
Adipogenesis pathway	1.74E00	3.73E-02	NaN	Kat6b,HDAC4,FZD4,KAT6A,BMPR2
Regulation of the Epithelial-Mesenchymal Transition Pathway	1.73E00	3.26E-02	NaN	FZD4,PTPN11,EGR1,DVL3,BCL9,ZEB1
IL-1 Signaling	1.7E00	4.4E-02	NaN	ADCY9,FOS,GNB3,PRKAR2A
Wnt/Ca+ pathway	1.59E00	5.36E-02	NaN	FZD4,CREBBP,DVL3
Cholecystokinin/Gastrin-mediated Signaling	1.55E00	3.96E-02	1.000	IL33,FOS,IL1RN,FNBP1
CXCR4 Signaling	1.53E00	3.29E-02	-1.000	ADCY9,FOS,GNB3,EGR1,FNBP1
Antiproliferative Role of Somatostatin Receptor 2	1.46E00	4.76E-02	NaN	GNB3,PTPN11,CDKN1A
PCP pathway	1.46E00	4.76E-02	NaN	FZD4,DVL3,HSPB1
Systemic Lupus Erythematosus Signaling	1.45E00	2.8E-02	NaN	IL33,FOS,CBL,HLA-A,IL1RN,C7
Gαs Signaling	1.45E00	3.67E-02	1.000	ADCY9,GNB3,CREBBP,PRKAR2A
Androgen Signaling	1.43E00	3.6E-02	NaN	GNB3,NCOA2,CREBBP,PRKAR2A
Neurotrophin/TRK Signaling	1.39E00	4.48E-02	NaN	FOS,PTPN11,CREBBP
Cardiac Hypertrophy Signaling	1.38E00	2.69E-02	0.447	ADCY9,GNB3,CREBBP,PRKAR2A,FNBP1,HSPB1
IL-10 Signaling	1.38E00	4.41E-02	NaN	IL33,FOS,IL1RN
PTEN Signaling	1.34E00	3.39E-02	NaN	CBL,CDKN1A,FOXO3,BMPR2
Gαi Signaling	1.32E00	3.33E-02	0.000	ADCY9,GNB3,PRKAR2A,ADORA1
JAK/Stat Signaling	1.32E00	4.17E-02	NaN	FOS,PTPN11,CDKN1A
Prolactin Signaling	1.3E00	4.11E-02	NaN	FOS,PTPN11,CREBBP
